# Supplementary material for: Long-Term Salinity-Responsive Transcriptome in Advanced Breeding Lines of Tomato
Source: Plants (Basel). 2025 Jan 1;14(1):100. doi: 10.3390/plants14010100 (PMC11722587; doi:10.3390/plants14010100)
Supplement: Supplementary file 1 [file plants-14-00100-s001.zip]

Archive with 1 entries (1 files):
- plants-3360501-supplementary.pdf
